# Supplementary material for: IS element IS16 as a molecular screening tool to identify hospital-associated strains of Enterococcus faecium
Source: BMC Infect Dis. 2011 Mar 31;11:80. doi: 10.1186/1471-2334-11-80 (PMC3076258; doi:10.1186/1471-2334-11-80)
Supplement: Additional file 1 — Detailed information on the 160 clinical E. faecium isolates. The blood culture strains were part of this study and of Werner et al., [36]. "0" indicates absence, "1" indicates presence of the corresponding marker (esp, hylEfm, IS16, vanA/B/0). Legend: AmpR, resistance to ampicillin; year, year of isolation. [file 1471-2334-11-80-S1.XLS]

## Sheet: Additional file 1
Strain	Hospital/Laboratory	year	source	van	esp	hyl	AmpR	IS16	MLST	AtpA	Ddl	Gdh	PurK	Gyd	PstS	Adk	comment
UW793	Nuremberg	1995	blood	vanA	1	0	1	1	252	1	5	1	1	1	1	1
UW802	Nuremberg	1995	blood	0	1	0	1	1	17	1	1	1	1	1	1	1
UW854	Siegen	1995	blood	0	1	0	1	1	17	1	1	1	1	1	1	1
UW1107	Berlin	1996	blood	vanA	0	0	1	1	18	7	1	1	1	5	1	1
UW1218	Magdeburg	1997	blood	vanA	0	0	1	1	19	1	7	1	1	1	11	1
UW1244	Berlin	1997	blood	vanA	0	0	1	1	202	1	1	1	1	1	7	1
UW1245	Berlin	1997	blood	vanA	0	0	1	1	202	1	1	1	1	1	7	1
UW1716	Hamburg	1998	blood	0	0	0	1	1	192	15	1	1	1	1	7	1
UW1952	Hanover	1998	blood	vanA	0	1	1	1	18	7	1	1	1	5	1	1
UW1983	Kassel	1998	blood	vanA	1	0	1	1	117	9	1	1	1	1	1	1
UW2055	Munich	1998	blood	vanA	1	0	1	1	16	1	2	1	1	1	1	1
UW2216	Berlin	1998	blood	vanA	1	0	1	1	117	9	1	1	1	1	1	1
UW2222	Berlin	1998	blood	vanA	1	0	1	1	117	9	1	1	1	1	1	1
UW2384	Eberswalde	1999	blood	vanA	1	0	1	1	117	9	1	1	1	1	1	1
UW2434	Berlin	1999	blood	vanA	1	0	1	1	117	9	1	1	1	1	1	1
UW2453	Frankfurt/M.	1999	blood	vanA	1	0	1	1	117	9	1	1	1	1	1	1
UW2457	Leipzig	1999	blood	vanA	0	1	1	1	80	9	1	1	1	12	1	1
UW2460	Cologne	1999	blood	vanA	1	1	1	1	17	1	1	1	1	1	1	1
UW2467	Hamburg	1999	blood	vanA	1	0	1	1	117	9	1	1	1	1	1	1
UW2490	Heidelberg	1999	blood	vanA	0	0	1	1	17	1	1	1	1	1	1	1
UW2493	Munich	1999	blood	0	0	0	1	1	17	1	1	1	1	1	1	1
UW2687	Berlin	1999	blood	vanA	0	0	1	1	17	1	1	1	1	1	1	1
UW2742	Freiburg	1999	blood	vanA	0	0	0	0	374	5	2	1	12	1	1	5	non-CC17
UW2770	Hanover	1999	blood	vanA	1	0	1	1	81	7	1	1	5	5	1	1
UW2771	Hanover	1999	blood	vanA	1	0	1	1	81	7	1	1	5	5	1	1
UW2772	Hanover	1999	blood	vanA	1	0	1	1	81	7	1	1	5	5	1	1
UW2773	Hanover	1999	blood	vanA	0	0	1	1	18	7	1	1	1	5	1	1
UW2774	Hanover	1999	blood	vanA	1	1	1	1	18	7	1	1	1	5	1	1
UW2806	Essen	1999	blood	vanB	0	0	1	1	17	1	1	1	1	1	1	1
UW2824	Halle/S.	1999	blood	vanA	0	0	1	1	132	7	1	1	1	12	1	1
UW2832	Mannheim	2000	blood	vanA	0	0	1	1	18	7	1	1	1	5	1	1
UW2862	Homburg	2000	blood	vanA	1	0	1	1	117	9	1	1	1	1	1	1
UW2900	Berlin	2000	blood	vanB	0	0	1	1	18	7	1	1	1	5	1	1
UW2913	Göttingen	2000	blood	vanA	1	1	1	1	17	1	1	1	1	1	1	1
UW2934	Leipzig	2000	blood	vanB	1	0	1	1	17	1	1	1	1	1	1	1
UW2987	Essen	2000	blood	vanA	1	0	1	1	117	9	1	1	1	1	1	1
UW2988	Minden	2000	blood	vanA	0	0	1	0	9	5	2	6	6	1	7	1	non-CC17
UW2990	Leipzig	2000	blood	vanA	0	1	1	1	80	9	1	1	1	12	1	1
UW3056	Berlin	2000	blood	0	1	1	1	1	65	1	2	1	20	1	1	9	singleton
UW3132	Schwerin	2000	blood	vanB	1	0	1	1	17	1	1	1	1	1	1	1
UW3142	Leipzig	2000	blood	vanA	1	0	1	1	375	9	3	1	1	12	1	1
UW3177	Chemnitz	2001	blood	vanA	0	1	1	1	18	7	1	1	1	5	1	1
UW3182	Cottbus	2001	blood	vanA	1	0	1	1	117	9	1	1	1	1	1	1
UW3183	Wuppertal	2001	blood	vanA	1	1	1	1	18	7	1	1	1	5	1	1
UW3248	Berlin	2001	blood	0	0	0	1	0	271	4	5	1	6	1	1	1	non-CC17
UW3280	Berlin	2001	blood	0	1	1	1	1	65	1	2	1	20	1	1	9	singleton
UW3311	Leipzig	2001	blood	vanA	1	0	1	1	17	1	1	1	1	1	1	1
UW3458	Berlin	2001	blood	0	1	1	1	1	16	1	2	1	1	1	1	1
UW3488	Chemnitz	2001	blood	vanA	0	1	1	1	18	7	1	1	1	5	1	1
UW3535	Frankfurt/M.	2002	blood	vanA	0	0	1	1	18	7	1	1	1	5	1	1
UW3544	Kiel	2002	blood	vanA	0	0	1	1	17	1	1	1	1	1	1	1
UW3670	Göttingen	2002	blood	vanA	0	1	1	1	18	7	1	1	1	5	1	1
UW3695	Berlin	2002	blood	0	1	0	1	1	17	1	1	1	1	1	1	1
UW3698	Berlin	2002	blood	0	1	0	1	1	17	1	1	1	1	1	1	1
UW3945	Hamburg	2003	blood	vanB	0	0	1	1	18	7	1	1	1	5	1	1
UW4194	Leipzig	2003	blood	vanB	1	0	1	1	17	1	1	1	1	1	1	1
UW4208	Berlin	2003	blood	0	1	0	1	1	NEW-1	1	1	1	1	1	new	1
UW4512	Stuttgart	2003	blood	0	0	0	1	1	294	2	1	1	1	1	1	1
UW4669	Kassel	2003	blood	vanA	0	0	1	1	18	7	1	1	1	5	1	1
UW4671	Göttingen	2003	blood	vanA	0	0	1	1	78	15	1	1	1	1	1	1
UW4672	Leipzig	2003	blood	vanA	1	0	1	1	17	1	1	1	1	1	1	1
UW4675	Freiburg	2003	blood	vanB	1	0	1	1	252	1	5	1	1	1	1	1
UW4907	Berlin	2004	blood	0	0	0	1	1	203	15	1	1	1	1	20	1
UW4960	Stuttgart	2004	blood	vanB	1	0	1	1	279	1	5	1	1	1	7	1
UW4962	Mainz	2004	blood	vanA	1	0	1	1	203	15	1	1	1	1	20	1
UW5267	Cologne	2004	blood	vanB	1	1	1	1	192	15	1	1	1	1	7	1
UW5274	Göttingen	2004	blood	0	1	0	1	1	17	1	1	1	1	1	1	1
UW5275	Göttingen	2004	blood	vanB	0	1	1	1	376	9	12	1	1	12	1	1
UW5352	Hanau	2004	blood	vanB	1	1	1	1	17	1	1	1	1	1	1	1
UW5662	Berlin	2004	blood	vanB	1	0	1	1	17	1	1	1	1	1	1	1
UW5852	Freiburg	2004	blood	vanA	1	1	1	1	192	15	1	1	1	1	7	1
UW5905	Freiburg	2004	blood	vanA	1	1	1	1	192	15	1	1	1	1	7	1
UW5909	Freiburg	2004	blood	vanA	1	1	1	1	192	15	1	1	1	1	7	1
UW5913	Freiburg	2004	blood	vanA	1	1	1	1	192	15	1	1	1	1	7	1
UW5918	Bramsche	2004	blood	vanA	0	0	1	1	252	1	5	1	1	1	1	1
UW5919	Bramsche	2004	blood	vanA	0	0	1	1	18	7	1	1	1	5	1	1
UW6589	Würzburg	2004	blood	vanA	0	0	1	1	17	1	1	1	1	1	1	1
UW6033	Baden-Baden	2005	blood	vanA	1	0	1	1	282	7	1	1	1	5	20	1
UW6112	Berlin	2005	blood	0	0	1	1	1	378	1	2	1	1	1	7	1
UW6151	Cologne	2005	blood	vanA	0	1	1	1	17	1	1	1	1	1	1	1
UW6203	Schwerin	2005	blood	vanA	1	0	1	1	17	1	1	1	1	1	1	1
UW6293	Frankfurt/M.	2005	blood	vanB	1	1	1	1	202	1	1	1	1	1	7	1
UW6295	Frankfurt/M.	2005	blood	vanB	1	0	1	1	202	1	1	1	1	1	7	1
UW6297	Frankfurt/M.	2005	blood	0	1	1	1	1	306	1	28	1	1	1	1	1
UW6343	Ulm	2005	blood	vanA	1	0	1	1	203	15	1	1	1	1	20	1
UW6352	Mönchengladbach	2005	blood	vanA	0	1	1	1	18	7	1	1	1	5	1	1
UW6373	Ulm	2005	blood	vanB	1	1	1	1	192	15	1	1	1	1	7	1
UW6379	Schwerin	2005	blood	vanA	0	1	1	1	18	7	1	1	1	5	1	1
UW6397	Mönchengladbach	2005	blood	vanA	0	1	1	1	18	7	1	1	1	5	1	1
UW6449	Wolfsburg	2006	blood	vanB	1	0	1	1	17	1	1	1	1	1	1	1
UW6494	Schwerin	2006	blood	vanA	1	0	1	1	78	15	1	1	1	1	1	1
UW6498	Göttingen	2006	blood	vanA	0	1	1	1	18	7	1	1	1	5	1	1
UW6502	Bayreuth	2006	blood	vanB	1	1	1	1	208	33	2	1	1	1	1	1
UW6511	Berlin	2006	blood	vanA	1	0	1	1	202	1	1	1	1	1	7	1
UW6538	Ulm	2006	blood	0	1	1	1	1	78	15	1	1	1	1	1	1
UW6571	Plön	2006	blood	vanA	1	0	1	1	78	15	1	1	1	1	1	1
UW6617	Bremerhaven	2006	blood	vanA	1	1	1	1	275	7	2	1	1	5	1	1
UW6642	Oldenburg	2006	blood	vanA	0	0	1	1	NEW-2	7	1	1	new	5	1	1
UW6656	Mönchengladbach	2006	blood	vanA	0	1	1	1	18	7	1	1	1	5	1	1
UW6666	Cologne	2006	blood	vanA	0	0	1	1	18	7	1	1	1	5	1	1
UW6692	Wuppertal	2006	blood	vanA	1	1	1	1	78	15	1	1	1	1	1	1
UW6695	Mönchengladbach	2006	blood	vanA	0	0	1	1	17	1	1	1	1	1	1	1
UW6696	Ulm	2006	blood	0	1	1	1	1	192	15	1	1	1	1	7	1
UW6699	Murnau	2006	blood	vanB	1	1	1	1	192	15	1	1	1	1	7	1
UW6711	Berlin	2006	blood	0	1	1	1	1	192	15	1	1	1	1	7	1
UW6712	Berlin	2006	blood	0	1	0	1	1	78	15	1	1	1	1	1	1
UW6713	Berlin	2006	blood	0	1	0	1	1	17	1	1	1	1	1	1	1
UW6714	Berlin	2006	blood	0	1	0	1	1	202	1	1	1	1	1	7	1
UW6715	Berlin	2006	blood	0	1	1	1	1	192	15	1	1	1	1	7	1
UW6718	Berlin	2006	blood	0	1	1	1	1	192	15	1	1	1	1	7	1
UW6720	Berlin	2006	blood	0	1	1	1	1	192	15	1	1	1	1	7	1
UW6742	Wuppertal	2006	blood	vanA	1	1	1	1	18	7	1	1	1	5	1	1
UW6753	Bielefeld	2006	blood	vanA	0	1	1	1	18	7	1	1	1	5	1	1
UW6777	Leezen/Schwerin	2006	blood	vanA	1	1	1	1	202	1	1	1	1	1	7	1
UW6805	Oberstaufen	2006	blood	vanA	0	0	1	1	125	7	3	1	1	5	1	1
UW6847	Münster	2006	blood	vanA	0	0	1	1	78	15	1	1	1	1	1	1
UW6880	Berlin	2006	blood	0	0	0	1	1	78	15	1	1	1	1	1	1
UW6881	Berlin	2006	blood	0	1	0	1	1	17	1	1	1	1	1	1	1
UW6882	Berlin	2006	blood	0	1	1	1	1	117	9	1	1	1	1	1	1
UW6883	Berlin	2006	blood	0	0	1	1	1	378	1	2	1	1	1	7	1
UW6884	Berlin	2006	blood	0	1	1	1	1	192	15	1	1	1	1	7	1
UW6893	Hanover	2006	blood	0	1	1	1	1	192	15	1	1	1	1	7	1
UW6894	Hanover	2006	blood	0	1	1	1	1	192	15	1	1	1	1	7	1
UW6896	Hanover	2006	blood	0	1	1	1	1	192	15	1	1	1	1	7	1
UW6899	Hanover	2006	blood	0	1	0	1	1	78	15	1	1	1	1	1	1
UW6900	Hanover	2006	blood	vanA	0	0	1	1	17	1	1	1	1	1	1	1
UW6929	Ulm	2006	blood	0	1	1	1	1	192	15	1	1	1	1	7	1
UW6930	Ulm	2006	blood	0	1	1	1	1	192	15	1	1	1	1	7	1
UW6933	Ulm	2006	blood	0	1	1	1	1	192	15	1	1	1	1	7	1
UW6934	Ulm	2006	blood	0	1	0	1	1	203	15	1	1	1	1	20	1
UW6935	Ulm	2006	blood	0	1	0	1	1	371	1	8	1	1	1	1	1
UW6941	Greifswald	2006	blood	0	1	1	1	1	192	15	1	1	1	1	7	1
UW6942	Greifswald	2006	blood	0	1	0	1	1	17	1	1	1	1	1	1	1
UW6943	Greifswald	2006	blood	0	1	1	1	1	192	15	1	1	1	1	7	1
UW6944	Greifswald	2006	blood	0	0	0	1	1	117	9	1	1		1	1	1
UW6947	Greifswald	2006	blood	0	1	1	1	1	17	1	1	1	1	1	1	1
UW6950	Kiel	2006	blood	0	0	0	1	1	17	1	1	1	1	1	1	1
UW6951	Kiel	2006	blood	0	1	1	1	1	192	15	1	1	1	1	7	1
UW6952	Kiel	2006	blood	0	1	1	1	1	78	15	1	1	1	1	1	1
UW6953	Kiel	2006	blood	0	0	1	0	0	104	3	3	17	2	1	1	1	non-CC17
UW6954	Kiel	2006	blood	0	1	1	1	1	192	15	1	1	1	1	7	1
UW6963	Murnau	2006	blood	0	0	0	0	0	9	5	2	6	6	1	7	1	non-CC17
UW6982	Jena	2006	blood	0	1	1	1	1	192	15	1	1	1	1	7	1
UW6983	Jena	2006	blood	0	1	0	1	1	377	15	1	1	1	2	7	1
UW6984	Jena	2006	blood	0	1	1	1	1	78	15	1	1	1	1	1	1
UW6985	Jena	2006	blood	0	0	1	1	1	81	7	1	1	5	5	1	1
UW6986	Jena	2006	blood	0	1	1	1	1	192	15	1	1	1	1	7	1
UW6989	Jena	2006	blood	0	1	0	1	1	203	15	1	1	1	1	20	1
UW6990	Karlsruhe	2006	blood	0	0	1	1	1	18	7	1	1	1	5	1	1
UW6991	Karlsruhe	2006	blood	0	1	0	1	1	17	1	1	1	1	1	1	1
UW6993	Karlsruhe	2006	blood	0	1	1	1	1	192	15	1	1	1	1	7	1
UW6995	Karlsruhe	2006	blood	0	1	1	1	1	192	15	1	1	1	1	7	1
UW6915	Berlin	2007	blood	0	1	1	1	1	192	15	1	1	1	1	7	1
UW6916	Berlin	2007	blood	0	0	1	1	1	378	1	2	1	1	1	7	1
UW6917	Berlin	2007	blood	0	0	1	1	1	17	1	1	1	1	1	1	1
UW6918	Berlin	2007	blood	vanB	0	1	1	1	17	1	1	1	1	1	1	1
UW6919	Berlin	2007	blood	0	1	1	1	1	192	15	1	1	1	1	7	1
UW6920	Berlin	2007	blood	0	1	1	1	1	117	9	1	1	1	1	1	1
UW6921	Berlin	2007	blood	0	1	0	1	1	117	9	1	1	1	1	1	1
UW6923	Berlin	2007	blood	0	1	1	1	1	202	1	1	1	1	1	7	1
