# Supplementary material for: IS element IS16 as a molecular screening tool to identify hospital-associated strains of Enterococcus faecium
Source: BMC Infect Dis. 2011 Mar 31;11:80. doi: 10.1186/1471-2334-11-80 (PMC3076258; doi:10.1186/1471-2334-11-80)
Supplement: Additional file 2 — Detailed information on the 68 human commensal E. faecium isolates. The human commensal strains were part of several community prevalence studies performed in different parts of Germany and at different time periods (see text for details). "0" indicates absence, "1" indicates presence of the corresponding marker (esp, hylEfm, IS16, vanA/B/0). Legend: AmpR, resistance to ampicillin; year, year of isolation. [file 1471-2334-11-80-S2.XLS]

## Sheet: Additional file 2
Strain	year	Source	van	esp	hyl	AmpR	IS16	MLST	AtpA	Ddl	Gdh	PurK	Gyd	PstS	Adk	comments
UBA 17.13	2003	adult outpatient	0	0	0	0	0	510	3	5	1	9	1	1	5
UBA 5.3	2003	adult outpatient	0	0	0	0	0	32	3	3	1	2	1	1	1
UBA 6.1	2003	adult outpatient	0	0	0	0	0	6	4	2	1	9	1	1	5
UBA 8.6	2003	adult outpatient	0	0	0	0	0	5	5	2	1	9	1	1	5
100.6	2003	vegetarian	0	0	0	0	0	253	3	7	3	35	1	1	1
103.5	2003	vegetarian	0	0	0	1	0	168	14	5	1	1	1	1	1	CC17
111.10	2003	vegetarian	0	0	0	0	0	512	8	25	1	11	1	14	15
112.5	2003	vegetarian	0	0	0	0	0	511	5	3	6	6	2	1	1
115.2	2003	vegetarian	0	0	0	0	0	29	4	5	1	3	1	1	1
116.1	2003	vegetarian	0	0	0	0	0	29	4	5	1	3	1	1	1
AK-EM 01	1999	adult outpatient	0	0	0	0	0	74	22	13	14	22	6	27	6
AK-EM 03	1999	adult outpatient	0	0	0	0	0	94	13	8	8	8	6	10	6
AK-EM 07	1999	adult outpatient	0	0	0	0	0	135	27	3	1	2	1	1	1
AK-EM 08	1999	adult outpatient	0	0	0	0	0	94	13	8	8	8	6	10	6
AK-EM 09	1999	adult outpatient	0	0	0	0	0	345	25	8	8	8	10	48	6
AK-EM 11	1999	adult outpatient	0	0	0	0	0	502	2	3	42	14	1	1	1
AK-EM 12	1999	adult outpatient	0	0	0	0	0	292	3	3	1	31	1	1	1
AK-EM 13	1999	adult outpatient	0	0	0	0	0	94	13	8	8	8	6	10	6
AK-EM 17	1999	adult outpatient	0	0	0	0	0	29	4	5	1	3	1	1	1
AK-EM 18	1999	adult outpatient	0	0	0	0	0	135	27	3	1	2	1	1	1
AK-EM 20	1999	adult outpatient	0	0	0	0	0	52	12	9	6	3	1	13	1
AK-EM 22	1999	adult outpatient	0	0	0	0	0	503	13	13	18	17	6	64	6
AK-EM 24	1999	adult outpatient	0	0	0	0	0	504	9	3	1	2	1	65	1
AK-EM 25	1999	adult outpatient	0	0	0	0	0	NEW-1	36	45	9	50	27	19	NEW
AK-EM 26	1999	adult outpatient	0	0	0	0	0	22	2	3	1	2	1	1	1
AK-EM 28	1999	adult outpatient	0	0	0	0	0	22	2	3	1	2	1	1	1
AK-EM 29	1999	adult outpatient	0	0	0	0	0	506	3	3	12	2	1	1	1
AK-EM 30	1999	adult outpatient	0	0	0	0	0	219	25	3	1	2	10	10	1
Ak-EM 31	1999	adult outpatient	0	0	0	0	0	505	4	5	1	3	1	62	1
AK-EM 32	1999	adult outpatient	0	0	0	0	0	39	6	6	4	4	3	3	2
AK-EM 33/34	1999	adult outpatient	0	0	0	0	0	135	27	3	1	2	1	1	1
AK-EM 35	1999	adult outpatient	0	0	0	0	0	94	13	8	8	8	6	10	6
AK-EM 37	1999	adult outpatient	0	0	0	0	0	NEW-2	2	3	1	2	1	10	1
AK-EM 40	1999	adult outpatient	0	0	0	0	1	18	7	1	1	1	5	1	1	CC17
AK-EM 41	1999	adult outpatient	0	0	0	0	0	94	13	8	8	8	6	10	6
AK-EM 42	1999	adult outpatient	0	0	0	0	0	272	4	5	8	3	1	20	1
AK-EM 43	1999	adult outpatient	0	0	0	0	0	22	2	3	1	2	1	10	1
AK-EM 44	1999	adult outpatient	0	0	0	0	0	NEW-3	15	3	NEW	2	1	NEW	1
AK-EM 45/46	1999	adult outpatient	0	0	0	0	0	NEW-4	25	8	NEW	22	10	19	6
Ak-EM 47	1999	adult outpatient	0	0	0	0	0	92	5	3	1	2	1	1	1
AK-EM 48	1999	adult outpatient	0	0	0	0	0	32	3	3	1	2	1	1	1
AK-EM 49	1999	adult outpatient	0	0	0	0	0	92	5	3	1	2	1	1	1
AK-EM 50	1999	adult outpatient	0	0	0	0	0	330	3	31	1	6	1	45	1
AK-EM 51	1999	adult outpatient	0	0	0	0	0	286	40	4	12	9	1	1	5
AK-EM 52	1999	adult outpatient	0	0	0	0	0	92	5	3	1	2	1	1	1
AK-EM 53/54	1999	adult outpatient	0	0	0	0	1	413	7	1	6	6	5	7	1	CC17
AK-EM 56/57	1999	adult outpatient	0	0	0	0	0	22	2	3	1	2	1	1	1
AK-EM 58/59/60	1999	adult outpatient	0	0	0	0	0	23	2	3	1	2	1	1	7
AK-EM 71	1999	adult outpatient	0	0	0	0	0	NEW	15	3	12	9	1	1	1
AK-EM 80	1999	adult outpatient	0	0	0	0	0	94	13	8	8	8	6	10	6
K 209.5	2003	school child	0	0	0	0	0	5	5	2	1	9	1	1	5
K 212.25	2003	school child	0	0	0	0	0	97	4	5	1	3	1	20	1
K 221.6	2003	school child	0	0	0	0	0	49	15	2	12	6	1	1	1
K 226.7	2003	school child	0	0	0	1	1	18	7	1	1	1	5	1	1	CC17; Beta lactam treatment during sampling
K 227.1	2003	school child	0	0	0	0	0	25	9	3	1	6	1	1	1
K 229.5	2003	school child	0	0	0	0	0	NEW-6	NEW	5	1	3	1	1	1
K 235.5	2003	school child	0	0	0	0	0	32	3	3	1	2	1	1	1
K 236.5	2003	school child	0	0	0	0	0	97	4	5	1	3	1	20	1
UW1003	1996	adult outpatient	vanA	0	0	0	0	6	4	2	1	9	1	1	5
UW1009	1996	adult outpatient	vanA	0	0	0	0	10	5	2	1	6	1	1	1
UW1321	1997	adult outpatient	vanA	0	0	0	0	6	4	2	1	9	1	1	5
UW1328	1997	adult outpatient	vanA	0	0	0	0	139	3	5	1	3	1	1	5
UW1359	1997	adult outpatient	vanA	0	0	0	0	4	8	4	1	3	1	1	5
UW1365	1997	adult outpatient	vanA	0	0	0	0	88	18	3	1	9	1	1	5
UW1435	1997	adult outpatient	vanA	0	0	0	0	185	5	2	1	9	1	20	5
UW1439	1997	adult outpatient	vanA	0	0	0	0	509	21	2	1	9	1	1	5
UW1450	1997	adult outpatient	vanA	0	0	0	0	88	18	3	1	9	1	1	5
UW981	1996	adult outpatient	vanA	0	0	0	0	1	8	4	5	7	1	1	5
