# Supplementary material for: IS element IS16 as a molecular screening tool to identify hospital-associated strains of Enterococcus faecium
Source: BMC Infect Dis. 2011 Mar 31;11:80. doi: 10.1186/1471-2334-11-80 (PMC3076258; doi:10.1186/1471-2334-11-80)
Supplement: Additional file 3 — Detailed information on the 32 animal E. faecium isolates. The animal strains were part of several prevalence studies performed in different parts of Germany and at different time periods (see text for details). "0" indicates absence, "1" indicates presence of the corresponding marker (esp, hylEfm, IS16, vanA/B/0). Legend: AmpR, resistance to ampicillin; year, year of isolation. [file 1471-2334-11-80-S3.XLS]

## Sheet: Additional file 3
Strain	year	Material	van	esp	hyl	AmpR	IS16	MLST	AtpA	Ddl	Gdh	PurK	Gyd	PstS	Adk	comments
UW2243	1999	chicken farm	0	0	0	0	0	514	2	18	1	6	1	36	1
UW2247	1999	chicken farm	0	0	0	0	0	248	5	2	13	6	1	7	1
UW2248	1999	chicken farm	0	0	0	0	0	248	5	2	13	6	1	7	1
UW2251	1999	poultry farm	0	0	0	0	0	499	9	2	1	49	1	1	5
UW2256	1999	poultry farm	0	0	0	0	0	499	9	2	1	49	1	1	5
UW2258	1999	poultry farm	0	0	0	0	0	26	9	2	1	6	1	1	1
UW2260	1999	poultry farm	0	0	0	0	0	87	3	5	1	6	1	1	1
UW2262	1999	poultry farm	0	0	0	0	0	12	5	2	6	6	1	1	1
UW2263	1999	poultry farm	0	0	0	0	0	241	9	2	13	6	1	7	1
UW2265	1999	poultry farm	0	0	0	0	0	12	5	2	6	6	1	1	1
UW2266	1999	poultry farm	0	0	0	0	0	241	9	2	13	6	1	7	1
UW2268	1999	poultry farm	0	0	0	0	0	8	5	2	1	6	1	7	1
UW53	1993	chicken meat	vanA	0	0	1	0	513	3	2	6	3	1	1	1
UW222	1994	chicken meat	vanA	0	0	1	0	124	9	2	7	6	1	1	1
UW447	1994	chicken meat	vanA	0	0	0	0	8	5	2	1	6	1	7	1
UW408	1994	poultry meat	vanA	0	0	0	0	507	9	2	13	6	1	36	1
UW415	1994	poultry meat	vanA	0	0	0	0	13	9	2	1	6	7	7	1
UW511	1994	poultry meat	vanA	0	0	0	0	NEW	5	NEW	1	6	1	7	1
UW2625	1999	pig farm	0	0	0	0	0	66	9	5	1	3	1	1	1
UW2627	1999	pig farm	0	0	0	0	0	66	9	5	1	3	1	1	1
UW2629	1999	pig farm	0	0	0	0	0	500	15	2	1	9	1	63	5
UW2632	1999	pig farm	0	0	0	0	0	500	15	2	1	9	1	63	5
UW2660	1999	pig farm	0	0	0	0	0	87	3	5	1	6	1	1	1
UW2665	1999	pig farm	0	0	0	0	0	10	5	2	1	6	1	1	1
UW2668	1999	pig farm	0	0	0	0	0	6	4	2	1	9	1	1	5
UW381	1994	pork	vanA	0	0	0	0	101	21	2	12	9	1	20	5
UW262	1994	pork	vanA	0	0	0	0	509	21	2	1	9	1	1	5
UW370	1994	pork	vanA	0	0	0	0	508	21	5	9	9	1	1	5
UW373	1994	pork	vanA	0	0	0	0	501	5	3	12	2	1	1	24
UW374	1994	pork	vanA	0	0	0	0	501	5	3	12	2	1	1	24
UW4	1993	pig farm	vanA	0	0	0	0	88	18	3	1	9	1	1	5
UW7	1993	pig farm	vanA	0	0	0	0	507	9	2	13	6	1	36	1
